# Supplementary material for: Accuracy, readability, and understandability of large language models for prostate cancer information to the public
Source: Prostate Cancer Prostatic Dis. 2024 May 14;28(2):394–9. doi: 10.1038/s41391-024-00826-y (PMC12106072; doi:10.1038/s41391-024-00826-y)
Supplement: Supplementary file 1 — Supplemental Material 1 [file 41391_2024_826_MOESM1_ESM.xlsx]

## Sheet: Sheet1
Question	ChatGPT Response UNSIMPLIFIED	ChatGPT Response SIMPLIFIED with pre-prompt: "Respond to the above patient question in a way that is understandable at or below a 6th-grade level. Be appropriate, accurate, comprehensive, and clear in the response."	READABILITY UNSIMPLIFIED					READABILITY SIMPLIFIED					1. Does the simplified ChatGPT output provide accurate information?	1. Does the simplified ChatGPT output provide accurate information?	2. Does the simplified ChatGPT reflect the full GPT output?	2. Does the simplified ChatGPT reflect the full GPT output?	3. Is the information provided in the simplified version sufficient for the patient to make a decision?	3. Is the information provided in the simplified version sufficient for the patient to make a decision?
Diagnosis:			Flesch Reading Ease Score	Gunning Fog	Flesch-Kincaid Grade Level	Coleman-Liau	SMOG	Flesch Reading Ease Score	Gunning Fog	Flesch-Kincaid Grade Level	Coleman-Liau	SMOG	Reviewer 1	Reviewer 2	Reviewer 1	Reviewer 2	Reviewer 1	Reviewer 2
What is PSA?	Prostate-Specific Antigen (PSA) is a protein produced by the cells of the prostate gland, which is a part of the male reproductive system. PSA plays a role in liquefying semen and helps maintain its fluid state, thereby aiding in the movement of sperm. It is a normal component of the male reproductive process. However, PSA is also used as a marker for certain prostate-related health conditions, e…	Prostate Specific Antigen, or PSA for short, is a special substance that our bodies make, and it's mostly found in the prostate, which is a part of a man's body. The prostate is a small gland that's important for making some of the liquid that's in semen. Doctors use PSA as a kind of signal to check if there might be a problem with the prostate. When there's something wrong with the prostate, lik…	47.6	14.4	11.6	10	10.6	77	8.1	7.1	7	4.6	Y	Y	Y	Y	Y	Y
What are the symptoms of prostate cancer?	Prostate cancer is a type of cancer that affects the prostate gland, which is a part of the male reproductive system. It's important to note that the presence of these symptoms doesn't necessarily mean that someone has prostate cancer, as these symptoms can also be caused by other non-cancerous conditions. If you or someone you know is experiencing any of these symptoms, it's recommended to consu…	Prostate cancer is a kind of sickness that affects the prostate, a small part in a man's body. It's important to know the signs or signals that something might be wrong. Here are some symptoms to watch out for: 1. Trouble Peeing: If you have a hard time starting to pee, or if it hurts when you do, that can be a sign. 2. Frequent Urination: If you need to pee a lot, especially at night, more than …	41.7	13.5	11.9	13	10.5	90.4	5.7	3.5	5	4	Y	Y	N	N	Y	Y
My doctor says I need a prostate biopsy. What does that mean?	A prostate biopsy is a medical procedure performed to gather tissue samples from the prostate gland for further examination. The prostate gland is a small, walnut-sized organ located just below the bladder in men. It produces a fluid that is part of semen and is involved in the reproductive and urinary systems. A prostate biopsy is typically recommended when there are concerns about the possibili…	I'm sorry to hear that you might need a prostate biopsy. A prostate biopsy is a test that doctors use to check if there's a problem with your prostate, which is a part of your body. During the test, the doctor takes a tiny piece of your prostate to see if there are any issues or if everything is okay. They do this to make sure you're healthy and to find out if there's anything that needs to be ta…	42.5	15.3	11.8	12	11.1	76.4	9.9	7.4	6	6	Y	Y	N	N	Y	Y
Treatment:
What are the treatments for prostate cancer?	The treatment options for prostate cancer depend on various factors, including the stage of the cancer, the patient's overall health, and their preferences. Here are some common treatment approaches for prostate cancer: Active Surveillance: For some cases of localized, low-risk prostate cancer, especially in older individuals, the doctor may recommend active surveillance. This involves monitoring…	Prostate cancer can be treated in a few different ways, depending on how serious it is. Here are some common treatments: Watchful Waiting or Active Surveillance: Sometimes, if the cancer is very slow-growing and not causing problems, doctors might just keep an eye on it with regular check-ups instead of treating it right away. Surgery: In this treatment, doctors can remove the prostate gland wher…	27.1	15.3	13.5	17	11.9	67.3	9.3	7.6	10	7.2	Y	Y	N	N	Y	Y
What is a Radical Prostatectomy?	A Radical Prostatectomy is a surgical procedure primarily used to treat prostate cancer. It involves the removal of the entire prostate gland, along with some surrounding tissues, in order to eliminate or control the spread of cancerous cells in the prostate. The prostate gland is a small organ located below the bladder and in front of the rectum in males. It plays a role in producing some of the…	A Radical Prostatectomy is a surgery that doctors do to help men who have problems with their prostate. The prostate is a part of a man's body that can sometimes get sick and cause trouble. During the surgery, the doctor takes out the whole prostate to try and make the person feel better. It's like removing a broken part to make the whole body work better. This surgery can help with problems like…	33.3	16.2	13.6	14	12.8	67	9.2	8.2	8	6.8	N	Y	N	N	Y	N
My doctor says my prostate cancer is small and not aggressive and that I should wait. What does that mean?	I'm not a doctor, but I can provide some general information on this topic. It sounds like your doctor is describing your prostate cancer as "small" and "not aggressive." Let's break down what these terms might mean in the context of prostate cancer: Small: "Small" generally refers to the size of the tumor in the prostate gland. A small tumor typically means that the cancerous growth is limited i…	I'm not a doctor, but I can try to explain in simple terms. When your doctor says your prostate cancer is "small" and "not aggressive," it means that the cancer is not very big, and it's not spreading quickly. In some cases, doctors might suggest waiting and keeping an eye on it instead of rushing into treatment. They do this because treating cancer can sometimes have side effects, and if the can…	50.2	14.3	11.2	12	10.4	76.1	9	7	8	5.7	Y	Y	Y	Y	Y	Y
Postoperative:
Will I be incontinent after a radical prostatectomy?	Incontinence is a potential side effect of a radical prostatectomy, which is a surgical procedure to remove the prostate gland, often performed to treat prostate cancer. The prostate gland is located near the bladder and plays a role in urinary control. Removing it can sometimes result in temporary or, less commonly, permanent urinary incontinence. The extent of incontinence and its duration can …	After a radical prostatectomy, some people might have trouble controlling their pee for a little while. This means they might accidentally leak urine. But don't worry, it doesn't happen to everyone, and it usually gets better with time. The doctors and nurses will help you learn exercises to make your bladder stronger. So, while it's possible, it's not a guarantee that you'll be incontinent (have…	26.1	18.7	14.7	15	13.5	61.1	10.8	8	11	8	Y	Y	Y	Y	Y	Y
What are the risks of surgery for prostate cancer?	Surgery for prostate cancer, known as radical prostatectomy, is a common treatment option. Like any surgical procedure, it carries certain risks. It's important to note that the risks can vary depending on factors such as the patient's overall health, the surgical approach (open, laparoscopic, robotic), the surgeon's skill, and the specific circumstances of the cancer. Some potential risks and co…	Surgery for prostate cancer can help treat the cancer, but it also has some risks. Here are some things to know: Infection: Sometimes, after surgery, there can be infections. Your doctors will take steps to prevent this, but it's a risk. Bleeding: Surgery can cause bleeding, but doctors will work to stop it during the surgery. Incontinence: This means you might have trouble controlling your pee a…	31.7	17.5	13.9	15	13.1	65.6	10.4	7.6	10	8.3	Y	Y	N	N	Y	Y
After a prostate cancer surgery, will I be unable to have sex? What should I do?	I'm not a doctor, but I can provide you with some general information on this topic. After prostate cancer surgery, the impact on sexual function can vary widely depending on the type of surgery performed, the extent of the cancer, and individual factors. It's important to consult with your medical team for personalized advice and guidance. Here are a few things to consider: Temporary Changes: So…	After prostate cancer surgery, some people may have changes in their ability to have sex. This can happen because the surgery can affect the nerves and tissues that are important for sexual function. However, not everyone will have the same experience, and it's important to talk to your doctor about your specific situation. Here are some things you can do: Talk to your doctor: Your doctor can exp…	28.6	16.7	13.2	15	12.2	51.2	13.2	10.1	12	9.6	Y	Y	Y	Y	Y	Y
			36.5333	15.7667	12.8222	13.6667	11.7889	70.2333	9.51111	7.38889	8.55556	6.68889
